# Supplementary material for: AnnQ: reference-based quantification of cellular abnormality at single-cell resolution
Source: Brief Bioinform. 2026 May 31;27(3):bbag278. doi: 10.1093/bib/bbag278 (PMC13222523; doi:10.1093/bib/bbag278)
Supplement: Supplementary_Material_bbag278 [file supplementary_material_bbag278.zip]

Archive with 2 entries (2 files):
- Supplementary_materials_Revised_bbag278(1).docx
- Supplementary_Tables_Revised_bbag278.xlsx
