# Supplementary material for: AnnQ: reference-based quantification of cellular abnormality at single-cell resolution
Source: Brief Bioinform. 2026 May 31;27(3):bbag278. doi: 10.1093/bib/bbag278 (PMC13222523; doi:10.1093/bib/bbag278)
Supplement: Supplementary_Material_bbag278 [file supplementary_material_bbag278.zip › Supplementary_Tables_Revised_bbag278.xlsx]

## Sheet: Overview
Supplementary Tables
Sheet	Description
Table S1	Sample sheet for the Mouse Brain Perturbation Atlas used in this study.

## Sheet: Table S1
	SampleID	Assay	Library	Age	Developmental stage	Brain Region	Strain	Sex	Perturbation	Genotype
Ahmed_2024	CTL_P09_NA13	snRNA	10x 3' v3	P9	Postnatal	Dorsal Striatum	C57BL/6J	M	None	None
Ahmed_2024	CTL_P09_NA14	snRNA	10x 3' v3	P9	Postnatal	Dorsal Striatum	C57BL/6J	F	None	None
Ahmed_2024	CTL_P09_NA29	snRNA	10x 3' v3	P9	Postnatal	Dorsal Striatum	C57BL/6J	M	None	None
Ahmed_2024	P1CKO_P09_NA32	snRNA	10x 3' v3	P9	Postnatal	Dorsal Striatum	C57BL/6J	F	Foxp1	Hom
Ahmed_2024	P1CKO_P09_NA33	snRNA	10x 3' v3	P9	Postnatal	Dorsal Striatum	C57BL/6J	F	Foxp1	Hom
Ahmed_2024	P1CKO_P09_NA42	snRNA	10x 3' v3	P9	Postnatal	Dorsal Striatum	C57BL/6J	F	Foxp1	Hom
Ahmed_2024	P2CKO_P09_NA16	snRNA	10x 3' v3	P9	Postnatal	Dorsal Striatum	C57BL/6J	F	Foxp2	Hom
Ahmed_2024	P2CKO_P09_NA22	snRNA	10x 3' v3	P9	Postnatal	Dorsal Striatum	C57BL/6J	M	Foxp2	Hom
Ahmed_2024	P2CKO_P09_NA43	snRNA	10x 3' v3	P9	Postnatal	Dorsal Striatum	C57BL/6J	F	Foxp2	Hom
Ahmed_2024	P1P2CKO_P09_NA15	snRNA	10x 3' v3	P9	Postnatal	Dorsal Striatum	C57BL/6J	F	Foxp1, Foxp2	Hom
Ahmed_2024	P1P2CKO_P09_NA20	snRNA	10x 3' v3	P9	Postnatal	Dorsal Striatum	C57BL/6J	M	Foxp1, Foxp2	Hom
Ahmed_2024	P1P2CKO_P09_NA24	snRNA	10x 3' v3	P9	Postnatal	Dorsal Striatum	C57BL/6J	F	Foxp1, Foxp2	Hom
Ahmed_2024	P56_CTL_NA03	snRNA	10x 3' v3	P56	Postnatal	Dorsal Striatum	C57BL/6J	F	None	None
Ahmed_2024	P56_CTL_NA05	snRNA	10x 3' v3	P56	Postnatal	Dorsal Striatum	C57BL/6J	F	None	None
Ahmed_2024	P56_CTL_NA07	snRNA	10x 3' v3	P56	Postnatal	Dorsal Striatum	C57BL/6J	F	None	None
Ahmed_2024	P56_P1CKO_NA01	snRNA	10x 3' v3	P56	Postnatal	Dorsal Striatum	C57BL/6J	M	Foxp1	Hom
Ahmed_2024	P56_P1CKO_NA06	snRNA	10x 3' v3	P56	Postnatal	Dorsal Striatum	C57BL/6J	M	Foxp1	Hom
Ahmed_2024	P56_P1CKO_NA10	snRNA	10x 3' v3	P56	Postnatal	Dorsal Striatum	C57BL/6J	M	Foxp1	Hom
Ahmed_2024	P56_P2CKO_NA11	snRNA	10x 3' v3	P56	Postnatal	Dorsal Striatum	C57BL/6J	M	Foxp2	Hom
Ahmed_2024	P56_P2CKO_NA25	snRNA	10x 3' v3	P56	Postnatal	Dorsal Striatum	C57BL/6J	F	Foxp2	Hom
Ahmed_2024	P56_P2CKO_NA41	snRNA	10x 3' v3	P56	Postnatal	Dorsal Striatum	C57BL/6J	M	Foxp2	Hom
Ahmed_2024	P56_P2CKO_NA44	snRNA	10x 3' v3	P56	Postnatal	Dorsal Striatum	C57BL/6J	M	Foxp2	Hom
Ahmed_2024	P56_P1P2CKO_NA02	snRNA	10x 3' v3	P56	Postnatal	Dorsal Striatum	C57BL/6J	M	Foxp1, Foxp2	Hom
Ahmed_2024	P56_P1P2CKO_NA04	snRNA	10x 3' v3	P56	Postnatal	Dorsal Striatum	C57BL/6J	F	Foxp1, Foxp2	Hom
Ahmed_2024	P56_P1P2CKO_NA45	snRNA	10x 3' v3	P56	Postnatal	Dorsal Striatum	C57BL/6J	F	Foxp1, Foxp2	Hom
Anderson_2020	CTL_AA1	scRNA	10x 3' v2	P9	Postnatal	Striatum	C57BL/6J	F	None	None
Anderson_2020	CTL_AA4	scRNA	10x 3' v2	P9	Postnatal	Striatum	C57BL/6J	M	None	None
Anderson_2020	CTL_AA7	scRNA	10x 3' v2	P9	Postnatal	Striatum	C57BL/6J	F	None	None
Anderson_2020	CTL_AA8	scRNA	10x 3' v2	P9	Postnatal	Striatum	C57BL/6J	M	None	None
Anderson_2020	D1CKO_AA10	scRNA	10x 3' v2	P9	Postnatal	Striatum	C57BL/6J	F	Foxp1	Hom
Anderson_2020	D1CKO_AA13	scRNA	10x 3' v2	P9	Postnatal	Striatum	C57BL/6J	M	Foxp1	Hom
Anderson_2020	D1CKO_AA15	scRNA	10x 3' v2	P9	Postnatal	Striatum	C57BL/6J	F	Foxp1	Hom
Anderson_2020	D1CKO_AA16	scRNA	10x 3' v2	P9	Postnatal	Striatum	C57BL/6J	M	Foxp1	Hom
Anderson_2020	D2CKO_AA14	scRNA	10x 3' v2	P9	Postnatal	Striatum	C57BL/6J	F	Foxp1	Hom
Anderson_2020	D2CKO_AA5	scRNA	10x 3' v2	P9	Postnatal	Striatum	C57BL/6J	M	Foxp1	Hom
Anderson_2020	D2CKO_AA6	scRNA	10x 3' v2	P9	Postnatal	Striatum	C57BL/6J	F	Foxp1	Hom
Anderson_2020	D2CKO_AA9	scRNA	10x 3' v2	P9	Postnatal	Striatum	C57BL/6J	M	Foxp1	Hom
Anderson_2020	DDCKO_AA11	scRNA	10x 3' v2	P9	Postnatal	Striatum	C57BL/6J	M	Foxp1	Hom
Anderson_2020	DDCKO_AA12	scRNA	10x 3' v2	P9	Postnatal	Striatum	C57BL/6J	F	Foxp1	Hom
Anderson_2020	DDCKO_AA2	scRNA	10x 3' v2	P9	Postnatal	Striatum	C57BL/6J	F	Foxp1	Hom
Anderson_2020	DDCKO_AA3	scRNA	10x 3' v2	P9	Postnatal	Striatum	C57BL/6J	M	Foxp1	Hom
Barao_2024	GSM7153008_12-5-3	scRNA	10x 3' v3	E12.5	Embryonic	Cortex	Emx1-Cre	M	Brn1, Brn2	Hom
Barao_2024	GSM7153019_4850	scRNA	10x 3' v3	E14.5	Embryonic	Cortex	Emx1-Cre	F	Brn1, Brn2	Hom
Barao_2024	GSM7153011_C1	scRNA	10x 3' v3	E14.5	Embryonic	Cortex	Emx1-Cre	F	Brn1, Brn2	Hom
Barao_2024	GSM7153007_12-5-1	scRNA	10x 3' v3	E12.5	Embryonic	Cortex	C57BL/6J	M	None	None
Barao_2024	GSM7153010_14-5-5	scRNA	10x 3' v3	E14.5	Embryonic	Cortex	Emx1-Cre	F	Brn1, Brn2	Hom
Barao_2024	GSM7153016_E2	scRNA	10x 3' v3	E12.5	Embryonic	Cortex	C57BL/6J	F	None	None
Barao_2024	GSM7153017_E6	scRNA	10x 3' v3	E12.5	Embryonic	Cortex	Emx1-Cre	M	Brn1, Brn2	Hom
Barao_2024	GSM7153013_C6	scRNA	10x 3' v3	E14.5	Embryonic	Cortex	C57BL/6J	M	None	None
Barao_2024	GSM7153009_14-5-2	scRNA	10x 3' v3	E14.5	Embryonic	Cortex	C57BL/6J	F	None	None
Barao_2024	GSM7153014_D3	scRNA	10x 3' v3	E12.5	Embryonic	Cortex	C57BL/6J	M	None	None
Barao_2024	GSM7153015_D5	scRNA	10x 3' v3	E12.5	Embryonic	Cortex	Emx1-Cre	F	Brn1, Brn2	Hom
Barao_2024	GSM7153018_4220	scRNA	10x 3' v3	E14.5	Embryonic	Cortex	Emx1-Cre	M	Brn1, Brn2	Hom
Barao_2024	GSM7153012_C5	scRNA	10x 3' v3	E14.5	Embryonic	Cortex	C57BL/6J	M	None	None
Ba_2023	GSM6634275_Nex-Cre-Foxg1	scRNA	10x 3' v2	E17.5	Embryonic	Telencephalon medial pallium	CD-1		Foxg1	Hom
Ba_2023	GSM6634276_Foxg1	scRNA	10x 3' v2	E17.5	Embryonic	Telencephalon medial pallium	CD-1		None	None
Bella_2021	E16	scRNA	10x 3' v2	E16.5	Embryonic	Somatosensory Cortex	C57BL/6NCrl		None	None
Bella_2021	P1_S2	scRNA	10x 3' v2	P1	Postnatal	Somatosensory Cortex	C57BL/6NCrl		None	None
Bella_2021	Fezf2Het_P1M	scRNA	10x 3' v3	P1	Postnatal	Somatosensory Cortex	C57BL/6NCrl	M	Fezf2_het	Het
Bella_2021	E12_5	scRNA	10x 3' v2	E12.5	Embryonic	Somatosensory Cortex	C57BL/6NCrl		None	None
Bella_2021	E18_S3	scRNA	10x 3' v2	E18.5	Embryonic	Somatosensory Cortex	C57BL/6NCrl		None	None
Bella_2021	Fezf2KO_P1	scRNA	10x 3' v3	P1	Postnatal	Somatosensory Cortex	C57BL/6NCrl		Fezf2	Hom
Bella_2021	E18_5_S1	scRNA	10x 3' v2	E18.5	Embryonic	Somatosensory Cortex	C57BL/6NCrl		None	None
Bella_2021	Fezf2het_E13	scRNA	10x 3' v3	E13.5	Embryonic	Somatosensory Cortex	C57BL/6NCrl		Fezf2_het	Het
Bella_2021	E15_5_S1	scRNA	10x 3' v2	E15.5	Embryonic	Somatosensory Cortex	C57BL/6NCrl		None	None
Bella_2021	E10_v1	scRNA	10x 3' v2	E10.5	Embryonic	Somatosensory Cortex	C57BL/6NCrl		None	None
Bella_2021	E11_5	scRNA	10x 3' v2	E11.5	Embryonic	Somatosensory Cortex	C57BL/6NCrl		None	None
Bella_2021	E17_5	scRNA	10x 3' v2	E17.5	Embryonic	Somatosensory Cortex	C57BL/6NCrl		None	None
Bella_2021	E14_5	scRNA	10x 3' v2	E14.5	Embryonic	Somatosensory Cortex	C57BL/6NCrl		None	None
Bella_2021	Fezf2KO_E13	scRNA	10x 3' v3	E13.5	Embryonic	Somatosensory Cortex	C57BL/6NCrl		Fezf2	Hom
Bella_2021	Fezf2KO_E15	scRNA	10x 3' v3	E15.5	Embryonic	Somatosensory Cortex	C57BL/6NCrl		Fezf2	Hom
Bella_2021	Fezf2Het_P1F	scRNA	10x 3' v3	P1	Postnatal	Somatosensory Cortex	C57BL/6NCrl	F	Fezf2_het	Het
Bella_2021	E13_5	scRNA	10x 3' v2	E13.5	Embryonic	Somatosensory Cortex	C57BL/6NCrl		None	None
Bella_2021	Fezf2Het_E15	scRNA	10x 3' v3	E15.5	Embryonic	Somatosensory Cortex	C57BL/6NCrl		None	None
Bella_2021	P4	scRNA	10x 3' v2	P4	Postnatal	Somatosensory Cortex	C57BL/6NCrl		None	None
Bella_2021	P1_S1	scRNA	10x 3' v2	P1	Postnatal	Somatosensory Cortex	C57BL/6NCrl		None	None
Brugmans_2023	GSM6543164_unicorn_2s	scRNA	10x 3' v3	P0	Postnatal	Supratentorial	C57BL/6J	M	None	None
Brugmans_2023	GSM6543167_unicorn_2i_Homo	scRNA	10x 3' v3	P0	Postnatal	Infratentorial	C57BL/6J	M	Smarcb1	Hom
Brugmans_2023	GSM6543162_unicorn_1s	scRNA	10x 3' v3	P0	Postnatal	Supratentorial	C57BL/6J	F	None	None
Brugmans_2023	GSM6543161_unicorn_1i	scRNA	10x 3' v3	P0	Postnatal	Infratentorial	C57BL/6J	F	None	None
Brugmans_2023	GSM6543165_unicorn_1i_Homo	scRNA	10x 3' v3	P0	Postnatal	Infratentorial	C57BL/6J	M	Smarcb1	Hom
Brugmans_2023	GSM6543166_unicorn_1s_Homo	scRNA	10x 3' v3	P0	Postnatal	Supratentorial	C57BL/6J	M	Smarcb1	Hom
Brugmans_2023	GSM6543168_unicorn_2s_Homo	scRNA	10x 3' v3	P0	Postnatal	Supratentorial	C57BL/6J	M	Smarcb1	Hom
Brugmans_2023	GSM6543163_unicorn_2i	scRNA	10x 3' v3	P0	Postnatal	Infratentorial	C57BL/6J	M	None	None
Choi_2025	GSM8651139_ko12	snRNA	10x 3' v3	P8	Postnatal	Striatum	Dlx5/6-Cre		Zswim6	Hom
Choi_2025	GSM8651137_wt555	snRNA	10x 3' v3	P8	Postnatal	Striatum	Dlx5/6-Cre		None	None
Choi_2025	GSM8651138_ko3	snRNA	10x 3' v3	P8	Postnatal	Striatum	Dlx5/6-Cre		Zswim6	Hom
Choi_2025	GSM8651141_ko494	snRNA	10x 3' v3	P8	Postnatal	Striatum	Dlx5/6-Cre		Zswim6	Hom
Choi_2025	GSM8651140_ko397	snRNA	10x 3' v3	P8	Postnatal	Striatum	Dlx5/6-Cre		Zswim6	Hom
Choi_2025	GSM8651134_wt401	snRNA	10x 3' v3	P8	Postnatal	Striatum	Dlx5/6-Cre		None	None
Choi_2025	GSM8651136_wt438	snRNA	10x 3' v3	P8	Postnatal	Striatum	Dlx5/6-Cre		None	None
Choi_2025	GSM8651135_wt433	snRNA	10x 3' v3	P8	Postnatal	Striatum	Dlx5/6-Cre		None	None
Clemot-Dupont_2025	GSM8172031_Experiment3	scRNA	10x 3' v2	E16.5	Embryonic	Dorsal Telencephalon	C57BL/6J		Adnp	Hom
Clemot-Dupont_2025	GSM8172029_Experiment2	scRNA	10x 3' v2	E13.5	Embryonic	Dorsal Telencephalon	C57BL/6J		Adnp	Hom
Clemot-Dupont_2025	GSM8172027_Experiment1	scRNA	10x 3' v2	E18.5	Embryonic	Neocortex, Hippocampus	C57BL/6J		Adnp, Chd4	Hom
Co_2020	D1Tom-CTL1	scRNA	10x 3' v2	P7	Postnatal	Frontal isocortex		F	None	None
Co_2020	D1Tom-CTL2	scRNA	10x 3' v2	P7	Postnatal	Frontal isocortex		F	None	None
Co_2020	D1Tom-CKO1	scRNA	10x 3' v2	P7	Postnatal	Frontal isocortex		F	Foxp2	Hom
Co_2020	D1Tom-CKO2	scRNA	10x 3' v2	P7	Postnatal	Frontal isocortex		F	Foxp2	Hom
Co_2020	GTE-CKO1	scRNA	10x 3' v2	P7	Postnatal	Frontal isocortex		M	Foxp2	Hom
Co_2020	GTE-CKO2	scRNA	10x 3' v2	P7	Postnatal	Frontal isocortex		M	Foxp2	Hom
Co_2020	GTE-CTL1	scRNA	10x 3' v2	P7	Postnatal	Frontal isocortex		M	None	None
Co_2020	GTE-CTL2	scRNA	10x 3' v2	P7	Postnatal	Frontal isocortex		M	None	None
Dugger_2023	GSM4624687_HET_F_hippocampus	scRNA	10x 3' v2	P0	Postnatal	Hippocampus	C57BL/6NJ	F	Hnrnpu_het	Het
Dugger_2023	GSM4624683_HET_M_cortex	scRNA	10x 3' v2	P0	Postnatal	Neocortex	C57BL/6NJ	M	Hnrnpu_het	Het
Dugger_2023	GSM4624688_WT_F_hippocampus	scRNA	10x 3' v2	P0	Postnatal	Hippocampus	C57BL/6NJ	F	None	None
Dugger_2023	GSM4624682_HET_F_cortex	scRNA	10x 3' v2	P0	Postnatal	Neocortex	C57BL/6NJ	F	Hnrnpu_het	Het
Dugger_2023	GSM4624685_WT_F_cortex	scRNA	10x 3' v2	P0	Postnatal	Neocortex	C57BL/6NJ	F	None	None
Dugger_2023	GSM4624684_WT_M_cortex	scRNA	10x 3' v2	P0	Postnatal	Neocortex	C57BL/6NJ	M	None	None
Dugger_2023	GSM4624686_HET_M_hippocampus	scRNA	10x 3' v2	P0	Postnatal	Hippocampus	C57BL/6NJ	M	Hnrnpu_het	Het
Dugger_2023	GSM4624689_WT_M_hippocampus	scRNA	10x 3' v2	P0	Postnatal	Hippocampus	C57BL/6NJ	M	None	None
Farsi_2023	GSM6752696_grin2a_P28PFC-HT2	snRNA	10x 3' v3	P28	Postnatal	Prefrontal Cortex	C57BL/6J	M	Grin2a_het	Het
Farsi_2023	GSM6752698_grin2a_P28PFC-KO1	snRNA	10x 3' v3	P28	Postnatal	Prefrontal Cortex	C57BL/6J	M	Grin2a_homo	Hom
Farsi_2023	GSM6752735_grin2a_12wST-KO2	snRNA	10x 3' v3	P84	Postnatal	Striatum	C57BL/6J	M	Grin2a_homo	Hom
Farsi_2023	GSM6752732_grin2a_12wST-HT3	snRNA	10x 3' v3	P84	Postnatal	Striatum	C57BL/6J	M	Grin2a_het	Het
Farsi_2023	GSM6752712_grin2a_12wPFC-KO4	snRNA	10x 3' v3	P84	Postnatal	Prefrontal Cortex	C57BL/6J	M	Grin2a_homo	Hom
Farsi_2023	GSM6752743_grin2a_12wTH-HT2	snRNA	10x 3' v3	P84	Postnatal	Thalamus	C57BL/6J	M	Grin2a_het	Het
Farsi_2023	GSM6752727_grin2a_12wSSC-WT2	snRNA	10x 3' v3	P84	Postnatal	Somatosensory Cortex	C57BL/6J	M	None	None
Farsi_2023	GSM6752691_grin2a_12wHP-WT2	snRNA	10x 3' v3	P84	Postnatal	Hippocampus	C57BL/6J	M	None	None
Farsi_2023	GSM6752737_grin2a_12wST-KO4	snRNA	10x 3' v3	P84	Postnatal	Striatum	C57BL/6J	M	Grin2a_homo	Hom
Farsi_2023	GSM6752726_grin2a_12wSSC-WT1	snRNA	10x 3' v3	P84	Postnatal	Somatosensory Cortex	C57BL/6J	M	None	None
Farsi_2023	GSM6752694_grin2a_12wHP-WT5	snRNA	10x 3' v3	P84	Postnatal	Hippocampus	C57BL/6J	M	None	None
Farsi_2023	GSM6752730_grin2a_12wST-HT1	snRNA	10x 3' v3	P84	Postnatal	Striatum	C57BL/6J	M	Grin2a_het	Het
Farsi_2023	GSM6752729_grin2a_12wSSC-WT4	snRNA	10x 3' v3	P84	Postnatal	Somatosensory Cortex	C57BL/6J	M	None	None
Farsi_2023	GSM6752724_grin2a_12wSSC-KO3	snRNA	10x 3' v3	P84	Postnatal	Somatosensory Cortex	C57BL/6J	M	Grin2a_homo	Hom
Farsi_2023	GSM6752678_grin2a_P28HP-WT2	snRNA	10x 3' v3	P28	Postnatal	Hippocampus	C57BL/6J	M	None	None
Farsi_2023	GSM6752748_grin2a_12wTH-KO3	snRNA	10x 3' v3	P84	Postnatal	Thalamus	C57BL/6J	M	Grin2a_homo	Hom
Farsi_2023	GSM6752728_grin2a_12wSSC-WT3	snRNA	10x 3' v3	P84	Postnatal	Somatosensory Cortex	C57BL/6J	M	None	None
Farsi_2023	GSM6752739_grin2a_12wST-WT2	snRNA	10x 3' v3	P84	Postnatal	Striatum	C57BL/6J	M	None	None
Farsi_2023	GSM6752689_grin2a_12wHP-KO5	snRNA	10x 3' v3	P84	Postnatal	Hippocampus	C57BL/6J	M	Grin2a_homo	Hom
Farsi_2023	GSM6752680_grin2a_12wHP-HT1	snRNA	10x 3' v3	P84	Postnatal	Hippocampus	C57BL/6J	M	Grin2a_het	Het
Farsi_2023	GSM6752700_grin2a_P28PFC-KO3	snRNA	10x 3' v3	P28	Postnatal	Prefrontal Cortex	C57BL/6J	M	Grin2a_homo	Hom
Farsi_2023	GSM6752687_grin2a_12wHP-KO3	snRNA	10x 3' v3	P84	Postnatal	Hippocampus	C57BL/6J	M	Grin2a_homo	Hom
Farsi_2023	GSM6752708_grin2a_12wPFC-HT5	snRNA	10x 3' v3	P84	Postnatal	Prefrontal Cortex	C57BL/6J	M	Grin2a_het	Het
Farsi_2023	GSM6752744_grin2a_12wTH-HT3	snRNA	10x 3' v3	P84	Postnatal	Thalamus	C57BL/6J	M	Grin2a_het	Het
Farsi_2023	GSM6752703_grin2a_P28PFC-WT3	snRNA	10x 3' v3	P28	Postnatal	Prefrontal Cortex	C57BL/6J	M	None	None
Farsi_2023	GSM6752738_grin2a_12wST-WT1	snRNA	10x 3' v3	P84	Postnatal	Striatum	C57BL/6J	M	None	None
Farsi_2023	GSM6752674_grin2a_P28HP-KO2	snRNA	10x 3' v3	P28	Postnatal	Hippocampus	C57BL/6J	M	Grin2a_homo	Hom
Farsi_2023	GSM6752731_grin2a_12wST-HT2	snRNA	10x 3' v3	P84	Postnatal	Striatum	C57BL/6J	M	Grin2a_het	Het
Farsi_2023	GSM6752682_grin2a_12wHP-HT3	snRNA	10x 3' v3	P84	Postnatal	Hippocampus	C57BL/6J	M	Grin2a_het	Het
Farsi_2023	GSM6752699_grin2a_P28PFC-KO2	snRNA	10x 3' v3	P28	Postnatal	Prefrontal Cortex	C57BL/6J	M	Grin2a_homo	Hom
Farsi_2023	GSM6752751_grin2a_12wTH-WT2	snRNA	10x 3' v3	P84	Postnatal	Thalamus	C57BL/6J	M	None	None
Farsi_2023	GSM6752709_grin2a_12wPFC-KO1	snRNA	10x 3' v3	P84	Postnatal	Prefrontal Cortex	C57BL/6J	M	Grin2a_homo	Hom
Farsi_2023	GSM6752718_grin2a_12wSSC-HT1	snRNA	10x 3' v3	P84	Postnatal	Somatosensory Cortex	C57BL/6J	M	Grin2a_het	Het
Farsi_2023	GSM6752673_grin2a_P28HP-KO1	snRNA	10x 3' v3	P28	Postnatal	Hippocampus	C57BL/6J	M	Grin2a_homo	Hom
Farsi_2023	GSM6752685_grin2a_12wHP-KO1	snRNA	10x 3' v3	P84	Postnatal	Hippocampus	C57BL/6J	M	Grin2a_homo	Hom
Farsi_2023	GSM6752720_grin2a_12wSSC-HT3	snRNA	10x 3' v3	P84	Postnatal	Somatosensory Cortex	C57BL/6J	M	Grin2a_het	Het
Farsi_2023	GSM6752701_grin2a_P28PFC-WT1	snRNA	10x 3' v3	P28	Postnatal	Prefrontal Cortex	C57BL/6J	M	None	None
Farsi_2023	GSM6752695_grin2a_P28PFC-HT1	snRNA	10x 3' v3	P28	Postnatal	Prefrontal Cortex	C57BL/6J	M	Grin2a_het	Het
Farsi_2023	GSM6752722_grin2a_12wSSC-KO1	snRNA	10x 3' v3	P84	Postnatal	Somatosensory Cortex	C57BL/6J	M	Grin2a_homo	Hom
Farsi_2023	GSM6752736_grin2a_12wST-KO3	snRNA	10x 3' v3	P84	Postnatal	Striatum	C57BL/6J	M	Grin2a_homo	Hom
Farsi_2023	GSM6752690_grin2a_12wHP-WT1	snRNA	10x 3' v3	P84	Postnatal	Hippocampus	C57BL/6J	M	None	None
Farsi_2023	GSM6752676_grin2a_P28HP-KO4	snRNA	10x 3' v3	P28	Postnatal	Hippocampus	C57BL/6J	M	Grin2a_homo	Hom
Farsi_2023	GSM6752716_grin2a_12wPFC-WT3	snRNA	10x 3' v3	P84	Postnatal	Prefrontal Cortex	C57BL/6J	M	None	None
Farsi_2023	GSM6752713_grin2a_12wPFC-KO5	snRNA	10x 3' v3	P84	Postnatal	Prefrontal Cortex	C57BL/6J	M	Grin2a_homo	Hom
Farsi_2023	GSM6752750_grin2a_12wTH-WT1	snRNA	10x 3' v3	P84	Postnatal	Thalamus	C57BL/6J	M	None	None
Farsi_2023	GSM6752746_grin2a_12wTH-KO1	snRNA	10x 3' v3	P84	Postnatal	Thalamus	C57BL/6J	M	Grin2a_homo	Hom
Farsi_2023	GSM6752683_grin2a_12wHP-HT4	snRNA	10x 3' v3	P84	Postnatal	Hippocampus	C57BL/6J	M	Grin2a_het	Het
Farsi_2023	GSM6752670_grin2a_P28HP-HT1	snRNA	10x 3' v3	P28	Postnatal	Hippocampus	C57BL/6J	M	Grin2a_het	Het
Farsi_2023	GSM6752747_grin2a_12wTH-KO2	snRNA	10x 3' v3	P84	Postnatal	Thalamus	C57BL/6J	M	Grin2a_homo	Hom
Farsi_2023	GSM6752734_grin2a_12wST-KO1	snRNA	10x 3' v3	P84	Postnatal	Striatum	C57BL/6J	M	Grin2a_homo	Hom
Farsi_2023	GSM6752733_grin2a_12wST-HT4	snRNA	10x 3' v3	P84	Postnatal	Striatum	C57BL/6J	M	Grin2a_het	Het
Farsi_2023	GSM6752679_grin2a_P28HP-WT3	snRNA	10x 3' v3	P28	Postnatal	Hippocampus	C57BL/6J	M	None	None
Farsi_2023	GSM6752686_grin2a_12wHP-KO2	snRNA	10x 3' v3	P84	Postnatal	Hippocampus	C57BL/6J	M	Grin2a_homo	Hom
Farsi_2023	GSM6752706_grin2a_12wPFC-HT3	snRNA	10x 3' v3	P84	Postnatal	Prefrontal Cortex	C57BL/6J	M	Grin2a_het	Het
Farsi_2023	GSM6752714_grin2a_12wPFC-WT1	snRNA	10x 3' v3	P84	Postnatal	Prefrontal Cortex	C57BL/6J	M	None	None
Farsi_2023	GSM6752749_grin2a_12wTH-KO4	snRNA	10x 3' v3	P84	Postnatal	Thalamus	C57BL/6J	M	Grin2a_homo	Hom
Farsi_2023	GSM6752717_grin2a_12wPFC-WT4	snRNA	10x 3' v3	P84	Postnatal	Prefrontal Cortex	C57BL/6J	M	None	None
Farsi_2023	GSM6752719_grin2a_12wSSC-HT2	snRNA	10x 3' v3	P84	Postnatal	Somatosensory Cortex	C57BL/6J	M	Grin2a_het	Het
Farsi_2023	GSM6752721_grin2a_12wSSC-HT4	snRNA	10x 3' v3	P84	Postnatal	Somatosensory Cortex	C57BL/6J	M	Grin2a_het	Het
Farsi_2023	GSM6752715_grin2a_12wPFC-WT2	snRNA	10x 3' v3	P84	Postnatal	Prefrontal Cortex	C57BL/6J	M	None	None
Farsi_2023	GSM6752672_grin2a_P28HP-HT3	snRNA	10x 3' v3	P28	Postnatal	Hippocampus	C57BL/6J	M	Grin2a_het	Het
Farsi_2023	GSM6752677_grin2a_P28HP-WT1	snRNA	10x 3' v3	P28	Postnatal	Hippocampus	C57BL/6J	M	None	None
Farsi_2023	GSM6752681_grin2a_12wHP-HT2	snRNA	10x 3' v3	P84	Postnatal	Hippocampus	C57BL/6J	M	Grin2a_het	Het
Farsi_2023	GSM6752692_grin2a_12wHP-WT3	snRNA	10x 3' v3	P84	Postnatal	Hippocampus	C57BL/6J	M	None	None
Farsi_2023	GSM6752684_grin2a_12wHP-HT5	snRNA	10x 3' v3	P84	Postnatal	Hippocampus	C57BL/6J	M	Grin2a_het	Het
Farsi_2023	GSM6752693_grin2a_12wHP-WT4	snRNA	10x 3' v3	P84	Postnatal	Hippocampus	C57BL/6J	M	None	None
Farsi_2023	GSM6752697_grin2a_P28PFC-HT3	snRNA	10x 3' v3	P28	Postnatal	Prefrontal Cortex	C57BL/6J	M	Grin2a_het	Het
Farsi_2023	GSM6752745_grin2a_12wTH-HT4	snRNA	10x 3' v3	P84	Postnatal	Thalamus	C57BL/6J	M	Grin2a_het	Het
Farsi_2023	GSM6752725_grin2a_12wSSC-KO4	snRNA	10x 3' v3	P84	Postnatal	Somatosensory Cortex	C57BL/6J	M	Grin2a_homo	Hom
Farsi_2023	GSM6752723_grin2a_12wSSC-KO2	snRNA	10x 3' v3	P84	Postnatal	Somatosensory Cortex	C57BL/6J	M	Grin2a_homo	Hom
Farsi_2023	GSM6752702_grin2a_P28PFC-WT2	snRNA	10x 3' v3	P28	Postnatal	Prefrontal Cortex	C57BL/6J	M	None	None
Farsi_2023	GSM6752675_grin2a_P28HP-KO3	snRNA	10x 3' v3	P28	Postnatal	Hippocampus	C57BL/6J	M	Grin2a_homo	Hom
Farsi_2023	GSM6752707_grin2a_12wPFC-HT4	snRNA	10x 3' v3	P84	Postnatal	Prefrontal Cortex	C57BL/6J	M	Grin2a_het	Het
Farsi_2023	GSM6752752_grin2a_12wTH-WT3	snRNA	10x 3' v3	P84	Postnatal	Thalamus	C57BL/6J	M	None	None
Farsi_2023	GSM6752704_grin2a_12wPFC-HT1	snRNA	10x 3' v3	P84	Postnatal	Prefrontal Cortex	C57BL/6J	M	Grin2a_het	Het
Farsi_2023	GSM6752710_grin2a_12wPFC-KO2	snRNA	10x 3' v3	P84	Postnatal	Prefrontal Cortex	C57BL/6J	M	Grin2a_homo	Hom
Farsi_2023	GSM6752688_grin2a_12wHP-KO4	snRNA	10x 3' v3	P84	Postnatal	Hippocampus	C57BL/6J	M	Grin2a_homo	Hom
Farsi_2023	GSM6752742_grin2a_12wTH-HT1	snRNA	10x 3' v3	P84	Postnatal	Thalamus	C57BL/6J	M	Grin2a_het	Het
Farsi_2023	GSM6752741_grin2a_12wST-WT4	snRNA	10x 3' v3	P84	Postnatal	Striatum	C57BL/6J	M	None	None
Farsi_2023	GSM6752705_grin2a_12wPFC-HT2	snRNA	10x 3' v3	P84	Postnatal	Prefrontal Cortex	C57BL/6J	M	Grin2a_het	Het
Farsi_2023	GSM6752740_grin2a_12wST-WT3	snRNA	10x 3' v3	P84	Postnatal	Striatum	C57BL/6J	M	None	None
Farsi_2023	GSM6752671_grin2a_P28HP-HT2	snRNA	10x 3' v3	P28	Postnatal	Hippocampus	C57BL/6J	M	Grin2a_het	Het
Farsi_2023	GSM6752711_grin2a_12wPFC-KO3	snRNA	10x 3' v3	P84	Postnatal	Prefrontal Cortex	C57BL/6J	M	Grin2a_homo	Hom
Ghirardini_2023	GSM6690591_KO_2	snRNA	10x 3' v2	P100	Postnatal	Cortex		M	Slc6a8	Hom
Ghirardini_2023	GSM6690589_WT_2	snRNA	10x 3' v2	P100	Postnatal	Cortex		M	None	None
Ghirardini_2023	GSM6690590_KO_1	snRNA	10x 3' v2	P100	Postnatal	Cortex		M	Slc6a8	Hom
Ghirardini_2023	GSM6690588_WT_1	snRNA	10x 3' v2	P100	Postnatal	Cortex		M	None	None
Gobel_2024	GSM7713976_MutantCB	scRNA	10x 3' v3	E16.5	Embryonic	Cerebellum	C57BL/6J		Ctnnb1_het, Smarca4	Het
Gobel_2024	GSM7713975_ControlCB	scRNA	10x 3' v3	E16.5	Embryonic	Cerebellum	C57BL/6J		None	None
Huang_2024	GSM4603501_CCBC-Hesx1_rESCs_1	scRNA	10x 3' v3	E12.5	Embryonic	Forebrain	B6D2F1/J		Hesx1	Hom
Huang_2024	GSM4603503_CCBC-Hesx1_rESCs_3	scRNA	10x 3' v3	E12.5	Embryonic	Forebrain	B6D2F1/J		Hesx1	Hom
Huang_2024	GSM4603499_WT_mouse	scRNA	10x 3' v3	P56	Postnatal	Forebrain	B6D2F1/J	F	None	None
Huang_2024	GSM4603502_CCBC-Hesx1_rESCs_2	scRNA	10x 3' v3	E12.5	Embryonic	Forebrain	B6D2F1/J		Hesx1	Hom
Lee_2020	CTL-1	scRNA	10x 3' v2	E12	Embryonic	Forebrain	C57BL/6J		None	None
Lee_2020	TAM	scRNA	10x 3' v2	E12	Embryonic	Forebrain	C57BL/6J		TAM treatment	None
Lee_2020	CTL-2	scRNA	10x 3' v2	E12	Embryonic	Forebrain	C57BL/6J		None	None
Loo_2019	GSE123335_E14	scRNA	Nextera XT DNA Library	E14.5	Embryonic	Cerebral cortex	C57BL/6J		None	None
Loo_2019	GSE123335_P0	scRNA	Nextera XT DNA Library	P0	Postnatal	Cerebral cortex	C57BL/6J		None	None
Mayer_2018	Cortex_E18.5	scRNA	10x 3' v2	E18.5	Embryonic	Cortex	Dlx6a-Cre; RCEloxP		None	None
Mayer_2018	Subcortex_E18.5	scRNA	10x 3' v2	E18.5	Embryonic	Subcortex	Dlx6a-Cre; RCEloxP		None	None
Mayer_2018	CGE_E13.5_Lhx6neg	scRNA	10x 3' v2	E13.5	Embryonic	Caudal Ganglionic Eminence	Lhx6(BAC)-GFP		None	None
Mayer_2018	MGE_E13.5_Lhx6pos	scRNA	10x 3' v2	E13.5	Embryonic	Medial Ganglionic Eminence	Lhx6(BAC)-GFP		None	None
Mayer_2018	Cortex_P10	scRNA	10x 3' v2	P10	Postnatal	Cortex	Dlx6a-Cre; RCEloxP		None	None
Mayer_2018	Subcortex_P10	scRNA	10x 3' v2	P10	Postnatal	Subcortex	Dlx6a-Cre; RCEloxP		None	None
Ma_2024	GSM7727543_LB-M-Cont-1	scRNA	GEXSCOPE	P98	Postnatal	Bilateral hippocampus	C57BL/6J	M	None	None
Ma_2024	GSM7727548_LB-M-RE-MI-3	scRNA	GEXSCOPE	P98	Postnatal	Bilateral hippocampus	C57BL/6J	M	pentylenetetrazole injection	None
Ma_2024	GSM7727544_LB-M-Cont-2	scRNA	GEXSCOPE	P98	Postnatal	Bilateral hippocampus	C57BL/6J	M	None	None
Ma_2024	GSM7727547_LB-M-RE-MI-2	scRNA	GEXSCOPE	P98	Postnatal	Bilateral hippocampus	C57BL/6J	M	pentylenetetrazole injection	None
Ma_2024	GSM7727546_LB-M-RE-MI-1	scRNA	GEXSCOPE	P98	Postnatal	Bilateral hippocampus	C57BL/6J	M	pentylenetetrazole injection	None
Ma_2024	GSM7727545_LB-M-Cont-3	scRNA	GEXSCOPE	P98	Postnatal	Bilateral hippocampus	C57BL/6J	M	None	None
Moore_2019	GSM3422133_SetD5Wt_rep1	scRNA	10x 3' v2	E18.5	Embryonic	Cortex	C57BL/6J		None	None
Moore_2019	GSM3422136_SetD5Het_rep2	scRNA	10x 3' v2	E18.5	Embryonic	Cortex	C57BL/6J		Setd5	Hom
Moore_2019	GSM3422134_SetD5Wt_rep2	scRNA	10x 3' v2	E18.5	Embryonic	Cortex	C57BL/6J		None	None
Moore_2019	GSM3422135_SetD5Het_rep1	scRNA	10x 3' v2	E18.5	Embryonic	Cortex	C57BL/6J		Setd5	Hom
Pollina_2023	GSM6668268_Tip60_G_delcre	snRNA	10x 3' v3	P31	Postnatal	Hippocampus	C57BL/6J		None	None
Pollina_2023	GSM6668269_Tip60_H_cre	snRNA	10x 3' v3	P31	Postnatal	Hippocampus	C57BL/6J		Tip60	Hom
Pollina_2023	GSM6668261_Npas4_6_cre	snRNA	10x 3' v3	P31	Postnatal	Hippocampus	C57BL/6J		Npas4	Hom
Pollina_2023	GSM6668263_Npas4_7_cre	snRNA	10x 3' v3	P31	Postnatal	Hippocampus	C57BL/6J		Npas4	Hom
Pollina_2023	GSM6668267_Tip60_G_cre	snRNA	10x 3' v3	P31	Postnatal	Hippocampus	C57BL/6J		Tip60	Hom
Pollina_2023	GSM6668270_Tip60_H_delcre	snRNA	10x 3' v3	P31	Postnatal	Hippocampus	C57BL/6J		None	None
Pollina_2023	GSM6668262_Npas4_6_delcre	snRNA	10x 3' v3	P31	Postnatal	Hippocampus	C57BL/6J		None	None
Pollina_2023	GSM6668266_Tip60_B_delcre	snRNA	10x 3' v3	P31	Postnatal	Hippocampus	C57BL/6J		None	None
Pollina_2023	GSM6668264_Npas4_7_delcre	snRNA	10x 3' v3	P31	Postnatal	Hippocampus	C57BL/6J		None	None
Pollina_2023	GSM6668265_Tip60_B_cre	snRNA	10x 3' v3	P31	Postnatal	Hippocampus	C57BL/6J		Tip60	Hom
Tsai_2024	E15.5	scRNA	10x 3' v3	E15.5	Embryonic	Cerebral cortex	C57BL/6J		Ndel1	Hom
Tsai_2024	E13.5	scRNA	10x 3' v3	E13.5	Embryonic	Cerebral cortex	C57BL/6J		Ndel1	Hom
Wittmann_2021	GSM4422567_WT_3	scRNA	10x 3' v2	E18.5	Embryonic	Neocortex	Tcf4ex4WT/lacZ		None	None
Wittmann_2021	GSM4422573_KO_5	scRNA	10x 3' v2	E18.5	Embryonic	Neocortex	Tcf4ex4WT/lacZ		Tcf4	Hom
Wittmann_2021	GSM4422568_WT_4	scRNA	10x 3' v2	E18.5	Embryonic	Neocortex	Tcf4ex4WT/lacZ		None	None
Wittmann_2021	GSM4422565_WT_1	scRNA	10x 3' v2	E18.5	Embryonic	Neocortex	Tcf4ex4WT/lacZ		None	None
Wittmann_2021	GSM4422570_KO_1	scRNA	10x 3' v2	E18.5	Embryonic	Neocortex	Tcf4ex4WT/lacZ		Tcf4	Hom
Wittmann_2021	GSM4422572_KO_4	scRNA	10x 3' v2	E18.5	Embryonic	Neocortex	Tcf4ex4WT/lacZ		Tcf4	Hom
Wittmann_2021	GSM4422569_WT_5	scRNA	10x 3' v2	E18.5	Embryonic	Neocortex	Tcf4ex4WT/lacZ		None	None
Wittmann_2021	GSM4422566_WT_2	scRNA	10x 3' v2	E18.5	Embryonic	Neocortex	Tcf4ex4WT/lacZ		None	None
Wittmann_2021	GSM4422571_KO_2	scRNA	10x 3' v2	E18.5	Embryonic	Neocortex	Tcf4ex4WT/lacZ		Tcf4	Hom
Wu_2025	GSM8705223_WT	scRNA	10x 3' v3	E14.5	Embryonic	Dorsal Telencephalon		M	None	None
Wu_2025	GSM8705224_cKO	scRNA	10x 3' v3	E14.5	Embryonic	Dorsal Telencephalon		M	Syncrip	Hom
Xie_2023	GSM6956633_snapCREST_E15_5_rep3	scRNA	10x 3' v3	E15.5	Embryonic	Ventral midbrain	En1tm2(cre)Wrst		En1	Hom
Xie_2023	GSM6422661_snapCREST_E11_5_rep1	scRNA	10x 3' v3	E11.5	Embryonic	Ventral midbrain	En1tm2(cre)Wrst		En1	Hom
Xie_2023	GSM6956636_En1_Ai9_E15.5	scRNA	10x 3' v3	E15.5	Embryonic	Ventral midbrain	B6.Cg-Gt(ROSA)26Sortm9(CAG-tdTomato)Hze/J		None	None
Xie_2023	GSM6422662_snapCREST_E15_5_rep1	scRNA	10x 3' v3	E15.5	Embryonic	Ventral midbrain	En1tm2(cre)Wrst		En1	Hom
Xie_2023	GSM6956628_snapCREST_E11_5_rep2	scRNA	10x 3' v3	E11.5	Embryonic	Ventral midbrain	En1tm2(cre)Wrst		En1	Hom
Xie_2023	GSM6956630_pandaCREST_E11_5_rep2	scRNA	10x 3' v3	E11.5	Embryonic	Ventral midbrain	En1tm2(cre)Wrst		En1	Hom
Xie_2023	GSM6956634_pandaCREST_E11_5_rep3	scRNA	10x 3' v3	E11.5	Embryonic	Ventral midbrain	En1tm2(cre)Wrst		En1	Hom
Xie_2023	GSM6956632_snapCREST_E11_5_rep3	scRNA	10x 3' v3	E11.5	Embryonic	Ventral midbrain	En1tm2(cre)Wrst		En1	Hom
Xie_2023	GSM6422663_pandaCREST_E11_5_rep1	scRNA	10x 3' v3	E11.5	Embryonic	Ventral midbrain	En1tm2(cre)Wrst		En1	Hom
Xie_2023	GSM6956629_snapCREST_E15_5_rep2	scRNA	10x 3' v3	E15.5	Embryonic	Ventral midbrain	En1tm2(cre)Wrst		En1	Hom
Xing_2023	GSM6070371_e14_T485A3	scRNA	Nextera XT DNA Library	E14.5	Embryonic	Cerebral cortex	C57BL/6J		Ube3a	Hom
Xing_2023	GSM6070382_p0_T485A4	scRNA	Nextera XT DNA Library	P0	Postnatal	Cerebral cortex	C57BL/6J		Ube3a	Hom
Xing_2023	GSM6070376_e14_WT8_2	scRNA	Nextera XT DNA Library	E14.5	Embryonic	Cerebral cortex	C57BL/6J		None	None
Xing_2023	GSM6070380_p0_T485A2	scRNA	Nextera XT DNA Library	P0	Postnatal	Cerebral cortex	C57BL/6J		Ube3a	Hom
Xing_2023	GSM6070385_p0_WT3	scRNA	Nextera XT DNA Library	P0	Postnatal	Cerebral cortex	C57BL/6J		None	None
Xing_2023	GSM6070368_e14_T485A1_1	scRNA	Nextera XT DNA Library	E14.5	Embryonic	Cerebral cortex	C57BL/6J		Ube3a	Hom
Xing_2023	GSM6070377_e14_WT9_1	scRNA	Nextera XT DNA Library	E14.5	Embryonic	Cerebral cortex	C57BL/6J		None	None
Xing_2023	GSM6070369_e14_T485A1	scRNA	Nextera XT DNA Library	E14.5	Embryonic	Cerebral cortex	C57BL/6J		Ube3a	Hom
Xing_2023	GSM6070370_e14_T485A2	scRNA	Nextera XT DNA Library	E14.5	Embryonic	Cerebral cortex	C57BL/6J		Ube3a	Hom
Xing_2023	GSM6070381_p0_T485A3	scRNA	Nextera XT DNA Library	P0	Postnatal	Cerebral cortex	C57BL/6J		Ube3a	Hom
Xing_2023	GSM6070383_p0_T485A5	scRNA	Nextera XT DNA Library	P0	Postnatal	Cerebral cortex	C57BL/6J		Ube3a	Hom
Xing_2023	GSM6070379_p0_T485A1	scRNA	Nextera XT DNA Library	P0	Postnatal	Cerebral cortex	C57BL/6J		Ube3a	Hom
Xing_2023	GSM6070373_e14_WT10	scRNA	Nextera XT DNA Library	E14.5	Embryonic	Cerebral cortex	C57BL/6J		None	None
Xing_2023	GSM6070386_p0_WT4	scRNA	Nextera XT DNA Library	P0	Postnatal	Cerebral cortex	C57BL/6J		None	None
Xing_2023	GSM6070384_p0_WT2	scRNA	Nextera XT DNA Library	P0	Postnatal	Cerebral cortex	C57BL/6J		None	None
Xing_2023	GSM6070378_e14_WT9_2	scRNA	Nextera XT DNA Library	E14.5	Embryonic	Cerebral cortex	C57BL/6J		None	None
Xing_2023	GSM6070374_e14_WT11	scRNA	Nextera XT DNA Library	E14.5	Embryonic	Cerebral cortex	C57BL/6J		None	None
Xing_2023	GSM6070372_e14_T485A4	scRNA	Nextera XT DNA Library	E14.5	Embryonic	Cerebral cortex	C57BL/6J		Ube3a	Hom
Xing_2023	GSM6070375_e14_WT8_1	scRNA	Nextera XT DNA Library	E14.5	Embryonic	Cerebral cortex	C57BL/6J		None	None
Yang_2023	GSM7998317_P14_cKO	scRNA	10x 3'	P14	Postnatal	Cerebellum	L7-Cre	F	Eftud2	Hom
Yang_2023	GSM7998315_P10_cKO	scRNA	10x 3'	P10	Postnatal	Cerebellum	L7-Cre	F	Eftud2	Hom
Yang_2023	GSM7998316_P14_WT	scRNA	10x 3'	P14	Postnatal	Cerebellum	L7-Cre	F	None	None
Yang_2023	GSM7998314_P10_WT	scRNA	10x 3'	P10	Postnatal	Cerebellum	L7-Cre	F	None	None
Zhang_2024	GSM5032769_FM1	scRNA	10x 3' v2	P56-63	Postnatal	Hippocampus	C57BL/6J	F	Prenatal valproic acid treatment	None
Zhang_2024	GSM5032765_FN1	scRNA	10x 3' v2	P56-63	Postnatal	Hippocampus	C57BL/6J	F	None	None
Zhang_2024	GSM5032763_N1	scRNA	10x 3' v2	P56-63	Postnatal	Hippocampus	C57BL/6J	M	None	None
Zhang_2024	GSM5032767_M1	scRNA	10x 3' v2	P56-63	Postnatal	Hippocampus	C57BL/6J	M	Prenatal valproic acid treatment	None
Zhang_2024	GSM5032766_FN2	scRNA	10x 3' v2	P56-63	Postnatal	Hippocampus	C57BL/6J	F	None	None
Zhang_2024	GSM5032764_N2	scRNA	10x 3' v2	P56-63	Postnatal	Hippocampus	C57BL/6J	M	None	None
Zhang_2024	GSM5032770_FM2	scRNA	10x 3' v2	P56-63	Postnatal	Hippocampus	C57BL/6J	F	Prenatal valproic acid treatment	None
Zhang_2024	GSM5032768_M2	scRNA	10x 3' v2	P56-63	Postnatal	Hippocampus	C57BL/6J	M	Prenatal valproic acid treatment	None
Zhu_2024	GSM7986545_E125_Hdac1_2_cKO	scRNA	10x 3' v3	E12.5	Embryonic	Cerebral cortex	Emx1-Cre		Hdac1, Hdac2	Hom
Zhu_2024	GSM7986544_E12.5_control	scRNA	10x 3' v3	E12.5	Embryonic	Cerebral cortex	Emx1-Cre		None	None
